# Supplementary material for: Boosted Antioxidant Effect Using a Combinatory Approach with Essential Oils from Origanum compactum, Origanum majorana, Thymus serpyllum, Mentha spicata, Myrtus communis, and Artemisia herba-alba: Mixture Design Optimization
Source: Plants (Basel). 2021 Dec 20;10(12):2817. doi: 10.3390/plants10122817 (PMC8704227; doi:10.3390/plants10122817)
Supplement: Supplementary file 1 [file plants-10-02817-s001.zip]

Archive with 1 entries (1 files):
- plants-1469402-supplementary.pdf
